# Supplementary material for: Efficiently Degrading RhB Using Bimetallic Co3O4/ZnO Oxides: Ultra-Fast and Persistent Activation of Permonosulfate
Source: Molecules. 2025 May 21;30(10):2237. doi: 10.3390/molecules30102237 (PMC12114238; doi:10.3390/molecules30102237)
Supplement: Supplementary file 1 [file molecules-30-02237-s001.zip]

Archive with 1 entries (1 files):
- molecules-3566571-supplementary.pdf
